# Supplementary material for: Enhancing Drought Tolerance in Salicornia ramosissima Through Biofertilization with Marine Plant Growth-Promoting Bacteria (PGPB)
Source: Plants (Basel). 2025 Apr 16;14(8):1227. doi: 10.3390/plants14081227 (PMC12030189; doi:10.3390/plants14081227)
Supplement: Supplementary file 1 [file plants-14-01227-s001.zip]

Archive with 1 entries (1 files):
- plants-3563840-supplementary.pdf
